# Supplementary material for: Molecular Classification of Genes Associated with Hypoxic Lipid Metabolism in Pancreatic Cancer
Source: Biomolecules. 2022 Oct 21;12(10):1533. doi: 10.3390/biom12101533 (PMC9599075; doi:10.3390/biom12101533)
Supplement: Supplementary file 1 [file biomolecules-12-01533-s001.zip]

Archive with 1 entries (1 files):
- biomolecules-1941464-supplementary.pdf
